# Supplementary material for: Distinct gene expression by expanded clones of quiescent memory CD4+ T cells harboring intact latent HIV-1 proviruses
Source: Cell Rep. 2022 Sep 6;40(10):111311. doi: 10.1016/j.celrep.2022.111311 (PMC9471989; doi:10.1016/j.celrep.2022.111311)
Supplement: Table S10. List of oligonucleotides, related to STAR Methods, key resources table [file mmc2.xlsx]

## Sheet: Sheet1
	REAGENT or RESOURCE	SOURCE	IDENTIFIER
	Oligonucleotides
	BLOuterF (5′-AAA​TCT​CTA​GCA​GTG​GCG​CCC​GAA​CAG-3′)	(Li et al., 2007)	N/A
	BLOuterR (5′-TGA​GGG​ATC​TCT​AGT​TAC​CAG​AGT​C-3′)	(Li et al., 2007)	N/A
	PS F (5′-TCT​CTC​GAC​GCA​GGA​CTC-3′)	(Bruner, 2018)	N/A
	PS R (5′-TCT​AGC​CTC​CGC​TAG​TCA​AA-3′)	(Bruner, 2018)	N/A
	PS probe (5′/Cy5/TTTGGCGTA/TAO/CTCACCAGTCGCC/3′/IAbRQSp)	(Bruner, 2018)	N/A
	env F (5′-AGT​GGT​GCA​GAG​AGA​AAA​AAG​AGC-3′)	(Bruner et al., 2019)	N/A
	env R (5′-GTC​TGG​CCT​GTA​CCG​TCA​GC-3′)	(Bruner et al., 2019)	N/A
	env probe (5′/VIC/CCTTGGGTTCTTGGGA/3′/MGB)	(Bruner et al., 2019)	N/A
	gag F (5′-ATG​TTT​TCA​GCA​TTA​TCA​GAA​GGA-3′)	(Palmer et al., 2003)	N/A
	gag R (5′-TGC​TTG​ATG​TCC​CCC​CAC​T-3′)	(Palmer et al., 2003)	N/A
	gag probe (5′/6-FAM/CCACCCCAC/ZEN/AAGATTTAAACACCATGCTAA/3′/IABkFQ)	(Palmer et al., 2003)	N/A
	pol F (5′-GCA​CTT​TAA​ATT​TTC​CCA​TTA​GTC​CTA-3′)	(Schmid et al., 2010)	N/A
	pol R (5′-CAA​ATT​TCT​ACT​AAT​GCT​TTT​ATT​TTT​TC-3′)	(Schmid et al., 2010)	N/A
	pol probe (5′/NED/AAGCCAGGAATGGATGGCC/3′/MGB)	(Schmid et al., 2010)	N/A
	275F (5′-ACA​GGG​ACC​TGA​AAG​CGA​AAG-3′)	(Ho et al., 2013)	N/A
	280R (5′-CTA​GTT​ACC​AGA​GTC​ACA​CAA​CAG​ACG-3′)	(Ho et al., 2013)	N/A
	Env5out (5′-TAGAGCCCTGGAAGCATCCAGGAAG-3′)	(Salazar-Gonzalez et al., 2008)	N/A
	Env3out (5′-TTGCTACTTGTGATTGCTCCATGT-3′)	(Salazar-Gonzalez et al., 2008)	N/A
	Env5in (5′-TTAGGCATCTCCTATGGCAGGAAGAAG-3′)	(Salazar-Gonzalez et al., 2008)	N/A
	Env3in (5′-GTCTCGAGATACTGCTCCCACCC-3′)	(Salazar-Gonzalez et al., 2008)	N/A
	B3F3 (5′-TGGAAAGGTGAAGGGGCAGTAGTAATAC-3′)	(Salazar-Gonzalez et al., 2009)	N/A
	Env 1,133 F1 (5’- GAGGGGAATTTTTCTACTGTAACAC-3’)	This paper	N/A
	Env 1,956 R1 (5’- GTTCTGCGAATTTT-CAATTAAGGTG -3’)	This paper	N/A
	Env 1,240 F2 (5’- ATCACACTCCGATGC-AGAATAAAAC-3’)	This paper	N/A
	Env 1,765 R2 (5’-TTAGGTATCT-TTCCACAGCCAGTAC-3’)	This paper	N/A
	AC1R (5’-ACACATCAGAATCCTTACTTTG-3’)	(Mamedov et al., 2013)	N/A
	BC1R (5’-CAGTATCTGGAGTCATTGA-3’)	(Mamedov et al., 2013)	N/A
	TRAV1Ph1 (5’-CTGCACGTACCAGACATCTGGGTT-3′)	(Han et al., 2014)	N/A
	TRAV2Ph1 (5’-GGCTCAAAGCCTTCTCAGCAGG-3′)		N/A
	TRAV3Ph1 (5’-GGATAACCTGGTTAAAGGCAGCTA-3′)		N/A
	TRAV4Ph1 (5’-GGATACAAGACAAAAGTTACAAACGA-3′)		N/A
	TRAV5Ph1 (5’-GCTGACGTATATTTTTTCAAATATGGA-3′)		N/A
	TRAV6Ph1 (5’-GGAAGAGGCCCTGTTTTCTTGCT-3′)		N/A
	TRAV7Ph1 (5’-GCTGGATATGAGAAGCAGAAAGGA-3′)		N/A
	TRAV8Ph1 (5’-AGGACTCCAGCTTCTCCTGAAGTA-3′)		N/A
	TRAV8.1Ph1 (5’-GGGATCCACTGGTTAAAGGCATCAA-3′)		N/A
	TRAV8.3Ph1 (5’-CCTGAAGTACTTTTCAGGAGACACT-3′)		N/A
	TRAV9Ph1 (5’-GTATGTCCAATATCCTGGAGAAGGT-3′)		N/A
	TRAV10Ph1 (5’-CAGTGAGAACACAAAGTCGAACGG-3′)		N/A
	TRAV12.1Ph1 (5’-CCTAAGTTGCTGATGTCCGTATAC-3′)		N/A
	TRAV12.2Ph1 (5’-GGGAAAAGCCCTGAGTTGATAATGT-3′)		N/A
	TRAV12.3Ph1 (5’-GCTGATGTACACATACTCCAGTGG-3′)		N/A
	TRAV13.1Ph1 (5’-CCCTTGGTATAAGCAAGAACTTGG-3′)		N/A
	TRAV13.2Ph1 (5’-CCTCAATTCATTATAGACATTCGTTC-3′)		N/A
	TRAV14Ph1 (5’-GCAAAATGCAACAGAAGGTCGCTA-3′)		N/A
	TRAV16Ph1 (5’-TAGAGAGAGCATCAAAGGCTTCAC-3′)		N/A
	TRAV17Ph1 (5’-CGTTCAAATGAAAGAGAGAAACACAG-3′)		N/A
	TRAV18Ph1 (5’-CCTGAAAAGTTCAGAAAACCAGGAG-3′)		N/A
	TRAV19Ph1 (5’-GGTCGGTATTCTTGGAACTTCCAG-3′)		N/A
	TRAV20Ph1 (5’-GCTGGGGAAGAAAAGGAGAAAGAAA-3′)		N/A
	TRAV21Ph1 (5’-GTCAGAGAGAGCAAACAAGTGGAA-3′)		N/A
	TRAV22Ph1 (5’-GGACAAAACAGAATGGAAGATTAAGC-3′)		N/A
	TRAV23Ph1 (5’-CCAGATGTGAGTGAAAAGAAAGAAG-3′)		N/A
	TRAV24Ph1 (5’-GACTTTAAATGGGGATGAAAAGAAGA-3′)		N/A
	TRAV25Ph1 (5’-GGAGAAGTGAAGAAGCAGAAAAGAC-3′)		N/A
	TRAV26.1Ph1 (5’-CCAATGAAATGGCCTCTCTGATCA-3′)		N/A
	TRAV26.2Ph1 (5’-GCAATGTGAACAACAGAATGGCCT-3′)		N/A
	TRAV27Ph1 (5’-GGTGGAGAAGTGAAGAAGCTGAAG-3′)		N/A
	TRAV29Ph1 (5’-GGATAAAAATGAAGATGGAAGATTCAC-3′)		N/A
	TRAV30Ph1 (5’-CCTGATGATATTACTGAAGGGTGGA-3′)		N/A
	TRAV34Ph1 (5’-GGTGGGGAAGAGAAAAGTCATGAA-3′)		N/A
	TRAV35Ph1 (5’-GGTGAATTGACCTCAAATGGAAGAC-3′)		N/A
	TRAV36Ph1 (5’-GCTAACTTCAAGTGGAATTGAAAAGA-3′)		N/A
	TRAV38Ph1 (5’-GAAGCTTATAAGCAACAGAATGCAAC-3′)		N/A
	TRAV39Ph1 (5’-GGAGCAGTGAAGCAGGAGGGAC-3′)		N/A
	TRAV40Ph1 (5’-GAGAGACAATGGAAAACAGCAAAAAC-3′)		N/A
	TRAV41Ph1 (5’-GCTGAGCTCAGGGAAGAAGAAGC-3′)		N/A
	TRBV2Ph1 (5’-CTGAAATATTCGATGATCAATTCTCAG-3′)		N/A
	TRBV3-1Ph1 (5’-TCATTATAAATGAAACAGTTCCAAATCG-3′)		N/A
	TRBV4Ph1 (5’-AGTGTGCCAAGTCGCTTCTCAC-3′)		N/A
	TRBV5-3ORFPh1 (5’-GATTCTCAGGGCGCCAGTTCCAT-3′)		N/A
	TRBV5-4,8Ph1 (5’-CAGAGGAAACTYCCCTCCTAGATT-3′)		N/A
	TRBV5-5,6Ph1 (5’-CCCCAGTTTATCTTTCAGTATTATGA-3′)		N/A
	TRBV5-1Ph1 (5’-GAGACACAGAGAAACAAAGGAAACTTC-3′)		N/A
	TRBV6-1Ph1 (5’-GGTACCACTGACAAAGGAGAAGTCC-3′)		N/A
	TRBV6-2,6-3Ph1 (5’-GAGGGTACAACTGCCAAAGGAGAGGT-3′)		N/A
	TRBV6-4Ph1 (5’-GGCAAAGGAGAAGTCCCTGATGGTT-3′)		N/A
	TRBV6-5/6Ph1 (5’-AAGGAGAAGTCCCSAATGGCTACAA-3′)		N/A
	TRBV6-8Ph1 (5’-CTGACAAAGAAGTCCCCAATGGCTAC-3′)		N/A
	TRBV6-9Ph1 (5’-CACTGACAAAGGAGAAGTCCCCGAT-3′)		N/A
	TRBV7-2Ph1 (5’-AGACAAATCAGGGCTGCCCAGTGA-3′)		N/A
	TRBV7-3Ph1 (5’-GACTCAGGGCTGCCCAACGAT-3′)		N/A
	TRBV7-8Ph1 (5’-CCAGAATGAAGCTCAACTAGACAA-3′)		N/A
	TRBV7-4/6Ph1 (5’-GGTTCTCTGCAGAGAGGCCTGAG-3′)		N/A
	TRBV7-7Ph1 (5’-GGCTGCCCAGTGATCGGTTCTC-3′)		N/A
	TRBV7-9Ph1 (5’-GACTTACTTCCAGAATGAAGCTCAACT-3′)		N/A
	TRBV9Ph1 (5’-GAGCAAAAGGAAACATTCTTGAACGATT-3′)		N/A
	TRBV10-1/3Ph1 (5’-GGCTRATCCATTACTCATATGGTGTT-3′)		N/A
	TRBV10-2 (5’-GATAAAGGAGAAGTCCCCGATGGCT-3′)		N/A
	TRBV11Ph1 (5’-GATTCACAGTTGCCTAAGGATCGAT-3′)		N/A
	TRBV12-3,12-4Ph1 (5’-GATTCAGGGATGCCCGAGGATCG-3′)		N/A
	TRBV12-5Ph1 (5’-GATTCGGGGATGCCGAAGGATCG-3′)		N/A
	TRBV13Ph1 (5’-GCAGAGCGATAAAGGAAGCATCCCT-3′)		N/A
	TRBV14Ph1 (5’-TCCGGTATGCCCAACAATCGATTCT-3′)		N/A
	TRBV15Ph1 (5’-GATTTTAACAATGAAGCAGACACCCCT-3′)		N/A
	TRBV16Ph1 (5’-GATGAAACAGGTATGCCCAAGGAAAG-3′)		N/A
	TRBV18Ph1 (5’-TATCATAGATGAGTCAGGAATGCCAAAG-3′)		N/A
	TRBV19Ph1 (5’-GACTTTCAGAAAGGAGATATAGCTGAA-3′)		N/A
	TRBV20-1 (5’-Ph1CAAGGCCACATACGAGCAAGGCGTC-3′)		N/A
	TRBV24-1 (5’-Ph1CAAAGATATAAACAAAGGAGAGATCTCT-3′)		N/A
	TRBV25-1 (5’-Ph1AGAGAAGGGAGATCTTTCCTCTGAGT-3′)		N/A
	TRBV27-1 (5’-Ph1GACTGATAAGGGAGATGTTCCTGAAG-3′)		N/A
	TRBV28Ph1 (5’-GGCTGATCTATTTCTCATATGATGTTAA-3′)		N/A
	TRBV29Ph1 (5’-GCCACATATGAGAGTGGATTTGTCATT-3′)		N/A
	TRBV30Ph1 (5’-GGTGCCCCAGAATCTCTCAGCCT-3′)		N/A
	hTRAV1 (5’-CCAGGGTTTTCCCAGTCACGACAGGTCGTTTTTCTTCATTCCTTAGTC-3′)		N/A
	hTRAV2 (5’-CCAGGGTTTTCCCAGTCACGACACGATACAACATGACCTATGAACGG-3′)		N/A
	hTRAV3.1 (5’-CCAGGGTTTTCCCAGTCACGACCTTTGAAGCTGAATTTAACAAGAGCC-3′)		N/A
	hTRAV4.1 (5’-CCAGGGTTTTCCCAGTCACGACCTCCCTGTTTATCCCTGCCGAC-3′)		N/A
	hTRAV5.1 (5’-CCAGGGTTTTCCCAGTCACGACAAACAAGACCAAAGACTCACTGTTC-3′)		N/A
	hTRAV6 (5’-CCAGGGTTTTCCCAGTCACGACAAGACTGAAGGTCACCTTTGATACC-3′)		N/A
	hTRAV7 (5’-CCAGGGTTTTCCCAGTCACGACACTAAATGCTACATTACTGAAGAATGG-3′)		N/A
	hTRAV8 (5’-CCAGGGTTTTCCCAGTCACGACGCATCAACGGTTTTGAGGCTGAATTTAA-3′)		N/A
	hTRAV8.1 (5’-CCAGGGTTTTCCCAGTCACGACGAGGCTGAATTTATAAAGAGTAAATTCT-3′)		N/A
	hTRAV8.3 (5’-CCAGGGTTTTCCCAGTCACGACCCTTCAATCTGAGGAAACCCTCTGT-3′)		N/A
	hTRAV9 (5’-CCAGGGTTTTCCCAGTCACGACGAAACCACTTCTTTCCACTTGGAGAA-3′)		N/A
	hTRAV10 (5’-CCAGGGTTTTCCCAGTCACGACTACAGCAACTCTGGATGCAGACAC-3′)		N/A
	hTRAV12 (5’-CCAGGGTTTTCCCAGTCACGACGAAGATGGAAGGTTTACAGCACA-3′)		N/A
	hTRAV13.1 (5’-CCAGGGTTTTCCCAGTCACGACGACATTCGTTCAAATGTGGGCGAA-3′)		N/A
	hTRAV13.2 (5’-CCAGGGTTTTCCCAGTCACGACGGCAAGGCCAAAGAGTCACCGT-3′)		N/A
	hTRAV14 (5’-CCAGGGTTTTCCCAGTCACGACTCCAGAAGGCAAGAAAATCCGCCA-3′)		N/A
	hTRAV16 (5’-CCAGGGTTTTCCCAGTCACGACGCTGACCTTAACAAAGGCGAGACA-3′)		N/A
	hTRAV17 (5’-CCAGGGTTTTCCCAGTCACGACTTAAGAGTCACGCTTGACACTTCCA-3′)		N/A
	hTRAV18 (5’-CCAGGGTTTTCCCAGTCACGACGCAGAGGTTTTCAGGCCAGTCCT-3′)		N/A
	hTRAV19 (5’-CCAGGGTTTTCCCAGTCACGACTCCACCAGTTCCTTCAACTTCACC-3′)		N/A
	hTRAV20 (5’-CCAGGGTTTTCCCAGTCACGACGCCACATTAACAAAGAAGGAAAGCT-3′)		N/A
	hTRAV21 (5’-CCAGGGTTTTCCCAGTCACGACGCCTCGCTGGATAAATCATCAGGA-3′)		N/A
	hTRAV22 (5’-CCAGGGTTTTCCCAGTCACGACACGACTGTCGCTACGGAACGCTA-3′)		N/A
	hTRAV23 (5’-CCAGGGTTTTCCCAGTCACGACCACAATCTCCTTCAATAAAAGTGCCA-3′)		N/A
	hTRAV24 (5’-CCAGGGTTTTCCCAGTCACGACACGAATAAGTGCCACTCTTAATACCA-3′)		N/A
	hTRAV25 (5’-CCAGGGTTTTCCCAGTCACGACGTTTGGAGAAGCAAAAAAGAACAGCT-3′)		N/A
	hTRAV26.1 (5’-CCAGGGTTTTCCCAGTCACGACCAGAAGACAGAAAGTCCAGCACCT-3′)		N/A
	hTRAV26.2 (5’-CCAGGGTTTTCCCAGTCACGACATCGCTGAAGACAGAAAGTCCAGT		N/A
	hTRAV27 (5’-CCAGGGTTTTCCCAGTCACGACACTAACCTTTCAGTTTGGTGATGCAA-3′)		N/A
	hTRAV29 (5’-CCAGGGTTTTCCCAGTCACGACCTTAAACAAAAGTGCCAAGCACCTC-3′)		N/A
	hTRAV30 (5’-CCAGGGTTTTCCCAGTCACGACAATATCTGCTTCATTTAATGAAAAAAAGC-3′)		N/A
	hTRAV34 (5’-CCAGGGTTTTCCCAGTCACGACCCAAGTTGGATGAGAAAAAGCAGCA-3′)		N/A
	hTRAV35 (5’-CCAGGGTTTTCCCAGTCACGACCTCAGTTTGGTATAACCAGAAAGGA-3′)		N/A
	hTRAV36 (5’-CCAGGGTTTTCCCAGTCACGACGGAAGACTAAGTAGCATATTAGATAAG-3′)		N/A
	hTRAV38 (5’-CCAGGGTTTTCCCAGTCACGACCTGTGAACTTCCAGAAAGCAGCCA-3′)		N/A
	hTRAV39 (5’-CCAGGGTTTTCCCAGTCACGACCCTCACTTGATACCAAAGCCCGT-3′)		N/A
	hTRAV40 (5’-CCAGGGTTTTCCCAGTCACGACAGGCGGAAATATTAAAGACAAAAACTC-3′)		N/A
	hTRAV41 (5’-CCAGGGTTTTCCCAGTCACGACGATTAATTGCCACAATAAACATACAGG-3′)		N/A
	hTRBV2 (5’-CCAGGGTTTTCCCAGTCACGACGCCTGATGGATCAAATTTCACTCTG-3′)		N/A
	hTRBV3-1 (5’-CCAGGGTTTTCCCAGTCACGACTCTCACCTAAATCTCCAGACAAAGCT-3′)		N/A
	hTRBV4CCAGGGTTTTCCCAGTCACGACCCTGAATGCCCCAACAGCTCTC-3′)		N/A
	hTRBV5-3ORF (5’-CCAGGGTTTTCCCAGTCACGACGCTCTGAGATGAATGTGAGTGCCT-3′)		N/A
	hTRBV5-4,8 (5’-CCAGGGTTTTCCCAGTCACGACCTCTGAGCTGAATGTGAACGCCT-3′)		N/A
	hTRBV5-5,6 (5’-CCAGGGTTTTCCCAGTCACGACCCAGTTCCCTAACTATAGCTCTGA-3′)		N/A
	hTRBV5-1 (5’-CCAGGGTTTTCCCAGTCACGACCGATTCTCAGGGCGCCAGTTCTCT-3′)		N/A
	hTRBV6-1 (5’-CCAGGGTTTTCCCAGTCACGACTGGCTACAATGTCTCCAGATTAAACAA-3′)		N/A
	hTRBV6-2,6-3 (5’-CCAGGGTTTTCCCAGTCACGACCCCTGATGGCTACAATGTCTCCAGA-3′)		N/A
	hTRBV6-4 (5’-CCAGGGTTTTCCCAGTCACGACGTGTCTCCAGAGCAAACACAGATGATT-3′)		N/A
	hTRBV6-5/6 (5’-CCAGGGTTTTCCCAGTCACGACGTCTCCAGATCAACCACAGAGGAT-3′)		N/A
	hTRBV6-8 (5’-CCAGGGTTTTCCCAGTCACGACGTCTCTAGATTAAACACAGAGGATTTC-3′)		N/A
	hTRBV6-9 (5’-CCAGGGTTTTCCCAGTCACGACGGCTACAATGTATCCAGATCAAACA-3′)		N/A
	hTRBV7-2 (5’-CCAGGGTTTTCCCAGTCACGACTCGCTTCTCTGCAGAGAGGACTGG-3′)		N/A
	hTRBV7-3 (5’-CCAGGGTTTTCCCAGTCACGACCGGTTCTTTGCAGTCAGGCCTGA-3′)		N/A
	hTRBV7-8 (5’-CCAGGGTTTTCCCAGTCACGACCCAGTGATCGCTTCTTTGCAGAAA-3′)		N/A
	hTRBV7-4/6 (5’-CCAGGGTTTTCCCAGTCACGACTCTCCACTCTGAMGATCCAGCGCA-3′)		N/A
	hTRBV7-7 (5’-CCAGGGTTTTCCCAGTCACGACGCAGAGAGGCCTGAGGGATCCAT-3′)		N/A
	hTRBV7-9 (5’-CCAGGGTTTTCCCAGTCACGACCTGCAGAGAGGCCTAAGGGATCT-3′)		N/A
	hTRBV9 (5’-CCAGGGTTTTCCCAGTCACGACCTCCGCACAACAGTTCCCTGACTT-3′)		N/A
	hTRBV10-1/3 (5’-CCAGGGTTTTCCCAGTCACGACCAGATGGCTAYAGTGTCTCTAGATCAAA-3′)		N/A
	hTRBV10-2 (5’-CCAGGGTTTTCCCAGTCACGACGTTGTCTCCAGATCCAAGACAGAGAA-3′)		N/A
	hTRBV11 (5’-CCAGGGTTTTCCCAGTCACGACGCAGAGAGGCTCAAAGGAGTAGACT-3′)		N/A
	hTRBV12-3/4 (5’-CCAGGGTTTTCCCAGTCACGACGCTAAGATGCCTAATGCATCATTCTC-3′)		N/A
	hTRBV12-5 (5’-CCAGGGTTTTCCCAGTCACGACCTCAGCAGAGATGCCTGATGCAACT-3′)		N/A
	hTRBV13 (5’-CCAGGGTTTTCCCAGTCACGACTCTCAGCTCAACAGTTCAGTGACTA-3′)		N/A
	hTRBV14 (5’-CCAGGGTTTTCCCAGTCACGACGCTGAAAGGACTGGAGGGACGTAT-3′)		N/A
	hTRBV15 (5’-CCAGGGTTTTCCCAGTCACGACGATAACTTCCAATCCAGGAGGCCG-3′)		N/A
	hTRBV16 (5’-CCAGGGTTTTCCCAGTCACGACGCTAAGTGCCTCCCAAATTCACCC-3′)		N/A
	hTRBV18 (5’-CCAGGGTTTTCCCAGTCACGACGGAACGATTTTCTGCTGAATTTCCCA-3′)		N/A
	hTRBV19 (5’-CCAGGGTTTTCCCAGTCACGACGGTACAGCGTCTCTCGGGAGAAGA-3′)		N/A
	hTRBV20-1 (5’-CCAGGGTTTTCCCAGTCACGACGGACAAGTTTCTCATCAACCATGCAA-3′)		N/A
	hTRBV24-1 (5’-CCAGGGTTTTCCCAGTCACGACTGGATACAGTGTCTCTCGACAGGC-3′)		N/A
	hTRBV25-1 (5’-CCAGGGTTTTCCCAGTCACGACCAACAGTCTCCAGAATAAGGACGGA-3′)		N/A
	hTRBV27-1 (5’-CCAGGGTTTTCCCAGTCACGACTACAAAGTCTCTCGAAAAGAGAAGAGGA-3′)		N/A
	hTRBV28 (5’-CCAGGGTTTTCCCAGTCACGACGGGGTACAGTGTCTCTAGAGAGA-3′)		N/A
	hTRBV29 (5’-CCAGGGTTTTCCCAGTCACGACGTTTCCCATCAGCCGCCCAAACCTA-3′)		N/A
	hTRBV30 (5’-CCAGGGTTTTCCCAGTCACGACCAGACCCCAGGACCGGCAGTTCAT-3′)		N/A
	BetaPhase1 (5’-ACCAGTGTGGCCTTTTGGGTGTG-3′)		N/A
	BetaPhase2 (5’-CTTTTGGGTGTGGGAGATCTCTG-3′)		N/A
	AlphaPhase1 (5’-CGGTGAATAGGCAGACAGACTTGT-3′)		N/A
	AlphaPhase2 (5’-CAGACAGACTTGTCACTGGATTTAG-3′)		N/A
	AlphaBC1 (5’-CTGCTGAACCGCTCTTCCGATCTNNGTTCAGTCACTGGATTTAGAGTCTCTCAG-3′)		N/A
	AlphaBC2 (5’-CTGCTGAACCGCTCTTCCGATCTNNCAGGAGTCACTGGATTTAGAGTCTCTCAG-3′)		N/A
	AlphaBC3 (5’-CTGCTGAACCGCTCTTCCGATCTNNTTATAGTCACTGGATTTAGAGTCTCTCAG-3′)		N/A
	AlphaBC4 (5’-CTGCTGAACCGCTCTTCCGATCTNNCCTGTGTCACTGGATTTAGAGTCTCTCAG-3′)		N/A
	AlphaBC5 (5’-CTGCTGAACCGCTCTTCCGATCTNNACCGCGTCACTGGATTTAGAGTCTCTCAG-3′)		N/A
	AlphaBC6 (5’-CTGCTGAACCGCTCTTCCGATCTNNACTTAGTCACTGGATTTAGAGTCTCTCAG-3′)		N/A
	AlphaBC7 (5’-CTGCTGAACCGCTCTTCCGATCTNNGCTAGGTCACTGGATTTAGAGTCTCTCAG-3′)		N/A
	AlphaBC8 (5’-CTGCTGAACCGCTCTTCCGATCTNNGACGTGTCACTGGATTTAGAGTCTCTCAG-3′)		N/A
	AlphaBC9 (5’-CTGCTGAACCGCTCTTCCGATCTNNGGCTAGTCACTGGATTTAGAGTCTCTCAG-3′)		N/A
	AlphaBC10 (5’-CTGCTGAACCGCTCTTCCGATCTNNGAATGGTCACTGGATTTAGAGTCTCTCAG-3′)		N/A
	AlphaBC11 (5’-CTGCTGAACCGCTCTTCCGATCTNNCCAACGTCACTGGATTTAGAGTCTCTCAG-3′)		N/A
	AlphaBC12 (5’-CTGCTGAACCGCTCTTCCGATCTNNGAGACGTCACTGGATTTAGAGTCTCTCAG-3′)		N/A
	BetaBC1 (5’-CTGCTGAACCGCTCTTCCGATCTNNGTTCAGAGATCTCTGCTTCTGATGGCTC-3′)		N/A
	BetaBC2 (5’-CTGCTGAACCGCTCTTCCGATCTNNCAGGAGAGATCTCTGCTTCTGATGGCTC-3′)		N/A
	BetaBC3 (5’-CTGCTGAACCGCTCTTCCGATCTNNTTATAGAGATCTCTGCTTCTGATGGCTC-3′)		N/A
	BetaBC4 (5’-CTGCTGAACCGCTCTTCCGATCTNNCCTGTGAGATCTCTGCTTCTGATGGCTC-3′)		N/A
	BetaBC5 (5’-CTGCTGAACCGCTCTTCCGATCTNNACCGCGAGATCTCTGCTTCTGATGGCTC-3′)		N/A
	BetaBC6 (5’-CTGCTGAACCGCTCTTCCGATCTNNACTTAGAGATCTCTGCTTCTGATGGCTC-3′)		N/A
	BetaBC7 (5’-CTGCTGAACCGCTCTTCCGATCTNNGCTAGGAGATCTCTGCTTCTGATGGCTC-3′)		N/A
	BetaBC8 (5’-CTGCTGAACCGCTCTTCCGATCTNNGACGTGAGATCTCTGCTTCTGATGGCTC-3′)		N/A
	BetaBC9 (5’-CTGCTGAACCGCTCTTCCGATCTNNGGCTAGAGATCTCTGCTTCTGATGGCTC-3′)		N/A
	BetaBC10 (5’-CTGCTGAACCGCTCTTCCGATCTNNGAATGGAGATCTCTGCTTCTGATGGCTC-3′)		N/A
	BetaBC11 (5’-CTGCTGAACCGCTCTTCCGATCTNNCCAACGAGATCTCTGCTTCTGATGGCTC-3′)		N/A
	BetaBC12 (5’-CTGCTGAACCGCTCTTCCGATCTNNGAGACGAGATCTCTGCTTCTGATGGCTC-3′)		N/A
	PEprimer1 (5’-AATGATACGGCGACCACCGAGATCTACACTCTTTCCCTACACGACGCTCTTCCGATCT-3′)		N/A
	PEprimer2 (5’-CAAGCAGAAGACGGCATACGAGATCGGTCTCGGCATTCCTGCTGAACCGCTCTTCCGATCT-3′)		N/A
	PlateNN1A (5’-CCTACACGACGCTCTTCCGATCTNNGCAGAGATAAGCCCAGGGTTTTCCCAGTCACGAC-3′)		N/A
	PlateNN1B (5’-CCTACACGACGCTCTTCCGATCTNNGCAGAGATGCACCCAGGGTTTTCCCAGTCACGAC-3′)		N/A
	PlateNN1C (5’-CCTACACGACGCTCTTCCGATCTNNGCAGAGACTCAGCCAGGGTTTTCCCAGTCACGAC-3′)		N/A
	PlateNN1D (5’-CCTACACGACGCTCTTCCGATCTNNGCAGAGAGGAATCCAGGGTTTTCCCAGTCACGAC-3′)		N/A
	PlateNN1E (5’-CCTACACGACGCTCTTCCGATCTNNGCAGAGACGAGGCCAGGGTTTTCCCAGTCACGAC-3′)		N/A
	PlateNN1F (5’-CCTACACGACGCTCTTCCGATCTNNGCAGAGAAGGAGCCAGGGTTTTCCCAGTCACGAC-3′)		N/A
	PlateNN1G (5’-CCTACACGACGCTCTTCCGATCTNNGCAGAGATGTTGCCAGGGTTTTCCCAGTCACGAC-3′)		N/A
	PlateNN1H (5’-CCTACACGACGCTCTTCCGATCTNNGCAGAGACAACTCCAGGGTTTTCCCAGTCACGAC-3′)		N/A
	PlateNN2A (5’-CCTACACGACGCTCTTCCGATCTNNTCGAAGATAAGCCCAGGGTTTTCCCAGTCACGAC-3′)		N/A
	PlateNN2B (5’-CCTACACGACGCTCTTCCGATCTNNTCGAAGATGCACCCAGGGTTTTCCCAGTCACGAC-3′)		N/A
	PlateNN2C (5’-CCTACACGACGCTCTTCCGATCTNNTCGAAGACTCAGCCAGGGTTTTCCCAGTCACGAC-3′)		N/A
	PlateNN2D (5’-CCTACACGACGCTCTTCCGATCTNNTCGAAGAGGAATCCAGGGTTTTCCCAGTCACGAC-3′)		N/A
	PlateNN2E (5’-CCTACACGACGCTCTTCCGATCTNNTCGAAGACGAGGCCAGGGTTTTCCCAGTCACGAC-3′)		N/A
	PlateNN2F (5’-CCTACACGACGCTCTTCCGATCTNNTCGAAGAAGGAGCCAGGGTTTTCCCAGTCACGAC-3′)		N/A
	PlateNN2G (5’-CCTACACGACGCTCTTCCGATCTNNTCGAAGATGTTGCCAGGGTTTTCCCAGTCACGAC-3′)		N/A
	PlateNN2H (5’-CCTACACGACGCTCTTCCGATCTNNTCGAAGACAACTCCAGGGTTTTCCCAGTCACGAC-3′)		N/A
	PlateNN3A (5’-CCTACACGACGCTCTTCCGATCTNNAACAAGATAAGCCCAGGGTTTTCCCAGTCACGAC-3′)		N/A
	PlateNN3B (5’-CCTACACGACGCTCTTCCGATCTNNAACAAGATGCACCCAGGGTTTTCCCAGTCACGAC-3′)		N/A
	PlateNN3C (5’-CCTACACGACGCTCTTCCGATCTNNAACAAGACTCAGCCAGGGTTTTCCCAGTCACGAC-3′)		N/A
	PlateNN3D (5’-CCTACACGACGCTCTTCCGATCTNNAACAAGAGGAATCCAGGGTTTTCCCAGTCACGAC-3′)		N/A
	PlateNN3E (5’-CCTACACGACGCTCTTCCGATCTNNAACAAGACGAGGCCAGGGTTTTCCCAGTCACGAC-3′)		N/A
	PlateNN3F (5’-CCTACACGACGCTCTTCCGATCTNNAACAAGAAGGAGCCAGGGTTTTCCCAGTCACGAC-3′)		N/A
	PlateNN3G (5’-CCTACACGACGCTCTTCCGATCTNNAACAAGATGTTGCCAGGGTTTTCCCAGTCACGAC-3′)		N/A
	PlateNN3H (5’-CCTACACGACGCTCTTCCGATCTNNAACAAGACAACTCCAGGGTTTTCCCAGTCACGAC-3′)		N/A
	PlateNN4A (5’-CCTACACGACGCTCTTCCGATCTNNGGTGCGATAAGCCCAGGGTTTTCCCAGTCACGAC-3′)		N/A
	PlateNN4B (5’-CCTACACGACGCTCTTCCGATCTNNGGTGCGATGCACCCAGGGTTTTCCCAGTCACGAC-3′)		N/A
	PlateNN4C (5’-CCTACACGACGCTCTTCCGATCTNNGGTGCGACTCAGCCAGGGTTTTCCCAGTCACGAC-3′)		N/A
	PlateNN4D (5’-CCTACACGACGCTCTTCCGATCTNNGGTGCGAGGAATCCAGGGTTTTCCCAGTCACGAC-3′)		N/A
	PlateNN4E (5’-CCTACACGACGCTCTTCCGATCTNNGGTGCGACGAGGCCAGGGTTTTCCCAGTCACGAC-3′)		N/A
	PlateNN4F (5’-CCTACACGACGCTCTTCCGATCTNNGGTGCGAAGGAGCCAGGGTTTTCCCAGTCACGAC-3′)		N/A
	PlateNN4G (5’-CCTACACGACGCTCTTCCGATCTNNGGTGCGATGTTGCCAGGGTTTTCCCAGTCACGAC-3′)		N/A
	PlateNN4H (5’-CCTACACGACGCTCTTCCGATCTNNGGTGCGACAACTCCAGGGTTTTCCCAGTCACGAC-3′)		N/A
	PlateNN5A (5’-CCTACACGACGCTCTTCCGATCTNNTTGGTGATAAGCCCAGGGTTTTCCCAGTCACGAC-3′)		N/A
	PlateNN5B (5’-CCTACACGACGCTCTTCCGATCTNNTTGGTGATGCACCCAGGGTTTTCCCAGTCACGAC-3′)		N/A
	PlateNN5C (5’-CCTACACGACGCTCTTCCGATCTNNTTGGTGACTCAGCCAGGGTTTTCCCAGTCACGAC-3′)		N/A
	PlateNN5D (5’-CCTACACGACGCTCTTCCGATCTNNTTGGTGAGGAATCCAGGGTTTTCCCAGTCACGAC-3′)		N/A
	PlateNN5E (5’-CCTACACGACGCTCTTCCGATCTNNTTGGTGACGAGGCCAGGGTTTTCCCAGTCACGAC-3′)		N/A
	PlateNN5F (5’-CCTACACGACGCTCTTCCGATCTNNTTGGTGAAGGAGCCAGGGTTTTCCCAGTCACGAC-3′)		N/A
	PlateNN5G (5’-CCTACACGACGCTCTTCCGATCTNNTTGGTGATGTTGCCAGGGTTTTCCCAGTCACGAC-3′)		N/A
	PlateNN5H (5’-CCTACACGACGCTCTTCCGATCTNNTTGGTGACAACTCCAGGGTTTTCCCAGTCACGAC-3′)		N/A
	Nextera XT Index Kit v2 Set A	Illumina	cat. FC-131-2001
	Nextera XT Index Kit v2 Set B	Illumina	cat. FC-131-2002
	Nextera XT Index Kit v2 Set C	Illumina	cat. FC-131-2003
	Nextera XT Index Kit v2 Set D	Illumina	cat. FC-131-2004
	Table S10: List of oligonucleotides. Related to STAR methods – Key resources table.
